# Supplementary material for: Optimized Ribonucleoprotein Complexes Enhance Prime Editing Efficiency in Zebrafish
Source: Animals (Basel). 2025 Aug 6;15(15):2295. doi: 10.3390/ani15152295 (PMC12345536; doi:10.3390/ani15152295)
Supplement: Supplementary file 1 [file animals-15-02295-s001.zip › Table S2.xlsx]

## Sheet: Sheet1
Primer name	F Primer sequence (5'-3')	R Primer sequence (5'-3')
PE2-pegRNA-gpr85-1	CGATGTCCATCTATGGCGAACTACAGC	TGACCAGATGTCCGAAGCACAGAGGT
PE2-pegRNA-gpr85-F-2
PE2-pegRNA-gpr85-2	ACAGTGCCATCTATGGCGAACTACAGC	GCCAATGATGTCCGAAGCACAGAGGT
PE2-pegRNA-gpr85-F-3
PE2-pegRNA-gpr85-3	CAGATCCCATCTATGGCGAACTACAGC	CTTGTAGATGTCCGAAGCACAGAGGT
PE2-pegRNA-gpr85-F-4
PE7-pegRNA-gpr85-1	ATCACGCCATCTATGGCGAACTACAGC	TTAGGCGATGTCCGAAGCACAGAGGT
PE7-pegRNA-gpr85-F-2
PE7-pegRNA-gpr85-2	ACTTGACCATCTATGGCGAACTACAGC	GATCAGGATGTCCGAAGCACAGAGGT
PE7-pegRNA-gpr85-F-3
PE7-pegRNA-gpr85-3	TAGCTTCCATCTATGGCGAACTACAGC	GGCTACGATGTCCGAAGCACAGAGGT
PE7-pegRNA-gpr85-F-4
PE2-La-accessible-pegRNA-gpr85-1	AGTCAACCATCTATGGCGAACTACAGC	AGTTCCGATGTCCGAAGCACAGAGGT
PE2-La-accessible-pegRNA-gpr85-F-2
PE2-La-accessible-pegRNA-gpr85-2	ATGTCACCATCTATGGCGAACTACAGC	CCGTCCGATGTCCGAAGCACAGAGGT
PE2-La-accessible-pegRNA-gpr85-F-3
PE2-La-accessible-pegRNA-gpr85-3	GTAGAGCCATCTATGGCGAACTACAGC	GTCCGCGATGTCCGAAGCACAGAGGT
PE2-La-accessible-pegRNA-gpr85-F-4
PE7-La-accessible-pegRNA-gpr85-1	GTGAAACCATCTATGGCGAACTACAGC	GTGGCCGATGTCCGAAGCACAGAGGT
PE7-La-accessible-pegRNA-gpr85-F-2
PE7-La-accessible-pegRNA-gpr85-2	GTTTCGCCATCTATGGCGAACTACAGC	CGTACGGATGTCCGAAGCACAGAGGT
PE7-La-accessible-pegRNA-gpr85-F-3
PE7-La-accessible-pegRNA-gpr85-3	GAGTGGCCATCTATGGCGAACTACAGC	GGTAGCGATGTCCGAAGCACAGAGGT
PE7-La-accessible-pegRNA-gpr85-F-4
PE2-pegRNA-cacng2b-1	ACTGATTCGTCTTCCTCCTGTTGGATT	ATGAGCTGCCCACCGCGATGGTCATCA
PE2-pegRNA-cacng2b-F-2
PE2-pegRNA-cacng2b-2	ATTCCTTCGTCTTCCTCCTGTTGGATT	CAAAAGTGCCCACCGCGATGGTCATCA
PE2-pegRNA-cacng2b-F-3
PE2-pegRNA-cacng2b-3	CAACTATCGTCTTCCTCCTGTTGGATT	CACCGGTGCCCACCGCGATGGTCATCA
PE2-pegRNA-cacng2b-F-4
PE2-La-accessible-pegRNA-cacng2b-1	CACGATTCGTCTTCCTCCTGTTGGATT	CACTCATGCCCACCGCGATGGTCATCA
PE2-La-accessible-pegRNA-cacng2b-F-2
PE2-La-accessible-pegRNA-cacng2b-2	CAGGCGTCGTCTTCCTCCTGTTGGATT	CATGGCTGCCCACCGCGATGGTCATCA
PE2-La-accessible-pegRNA-cacng2b-F-3
PE2-La-accessible-pegRNA-cacng2b-3	CATTTTTCGTCTTCCTCCTGTTGGATT	CCAACATGCCCACCGCGATGGTCATCA
PE2-La-accessible-pegRNA-cacng2b-F-4
PE2-pegRNA-cacng2b-1	CGGAATTCGTCTTCCTCCTGTTGGATT	CTAGCTTGCCCACCGCGATGGTCATCA
PE2-pegRNA-cacng2b-R-2
PE2-pegRNA-cacng2b-2	CTATACTCGTCTTCCTCCTGTTGGATT	CTCAGATGCCCACCGCGATGGTCATCA
PE2-pegRNA-cacng2b-R-3
PE2-pegRNA-cacng2b-3	GCGCTATCGTCTTCCTCCTGTTGGATT	TAATCGTGCCCACCGCGATGGTCATCA
PE2-pegRNA-cacng2b-R-4
PE2-La-accessible-pegRNA-cacng2b-1	TACAGCTCGTCTTCCTCCTGTTGGATT	TATAATTGCCCACCGCGATGGTCATCA
PE2-La-accessible-pegRNA-cacng2b-R-2
PE2-La-accessible-pegRNA-cacng2b-2	TCATTCTCGTCTTCCTCCTGTTGGATT	TCCCGATGCCCACCGCGATGGTCATCA
PE2-La-accessible-pegRNA-cacng2b-R-3
PE2-La-accessible-pegRNA-cacng2b-3	TCGAAGTCGTCTTCCTCCTGTTGGATT	TCGGCATGCCCACCGCGATGGTCATCA
PE2-La-accessible-pegRNA-cacng2b-R-4
PE2-La-accessible-pegRNA-adgrf3b-ins6bp-1	AGCCTATTAAAAGCGTGACTGCAG	GACAGTTTTGCAGGCTTAGTATACATTG
PE2-La-accessible-pegRNA-adgrf3b-ins6bp-F-2
PE2-La-accessible-pegRNA-adgrf3b-ins6bp-2	TGCGATTTAAAAGCGTGACTGCAG	TTCATGTTTGCAGGCTTAGTATACATTG
PE2-La-accessible-pegRNA-adgrf3b-ins6bp-F-3
PE2-La-accessible-pegRNA-adgrf3b-ins6bp-3	CCAAGTTTAAAAGCGTGACTGCAG	CGCTTATTTGCAGGCTTAGTATACATTG
PE2-La-accessible-pegRNA-adgrf3b-ins6bp-F-4
PE7-La-accessible-pegRNA-adgrf3b-del10bp-1	GACTCATTAAAAGCGTGACTGCAG	AAGTCTTTTGCAGGCTTAGTATACATTG
PE2-La-accessible-pegRNA-adgrf3b-del10bp-F-2
PE7-La-accessible-pegRNA-adgrf3b-del10bp-2	AATCGGTTAAAAGCGTGACTGCAG	GAACGTTTTGCAGGCTTAGTATACATTG
PE2-La-accessible-pegRNA-adgrf3b-del10bp-F-3
PE7-La-accessible-pegRNA-adgrf3b-del10bp-3	TTAGCCTTAAAAGCGTGACTGCAG	CGAGTATTTGCAGGCTTAGTATACATTG
PE2-La-accessible-pegRNA-adgrf3b-del10bp-F-4
PE2-La-accessible-pegRNA-adgrf3b-ins6bp-1	TGACCATTAAAAGCGTGACTGCAG	CGATGTTTTGCAGGCTTAGTATACATTG
PE2-La-accessible-pegRNA-adgrf3b-ins6bp-R-2
PE2-La-accessible-pegRNA-adgrf3b-ins6bp-2	GCCAATTTAAAAGCGTGACTGCAG	ACAGTGTTTGCAGGCTTAGTATACATTG
PE2-La-accessible-pegRNA-adgrf3b-ins6bp-R-3
PE2-La-accessible-pegRNA-adgrf3b-ins6bp-3	CTTGTATTAAAAGCGTGACTGCAG	CAGATCTTTGCAGGCTTAGTATACATTG
PE2-La-accessible-pegRNA-adgrf3b-ins6bp-R-4
PE7-La-accessible-pegRNA-adgrf3b-del10bp-1	TTAGGCTTAAAAGCGTGACTGCAG	ATCACGTTTGCAGGCTTAGTATACATTG
PE2-La-accessible-pegRNA-adgrf3b-del10bp-R-2
PE7-La-accessible-pegRNA-adgrf3b-del10bp-2	GATCAGTTAAAAGCGTGACTGCAG	ACTTGATTTGCAGGCTTAGTATACATTG
PE2-La-accessible-pegRNA-adgrf3b-del10bp-R-3
PE7-La-accessible-pegRNA-adgrf3b-del10bp-3	GGCTACTTAAAAGCGTGACTGCAG	TAGCTTTTTGCAGGCTTAGTATACATTG
PE2-La-accessible-pegRNA-adgrf3b-del10bp-R-4
