# Supplementary material for: Optimized Ribonucleoprotein Complexes Enhance Prime Editing Efficiency in Zebrafish
Source: Animals (Basel). 2025 Aug 6;15(15):2295. doi: 10.3390/ani15152295 (PMC12345536; doi:10.3390/ani15152295)
Supplement: Supplementary file 1 [file animals-15-02295-s001.zip › Table S1.xlsx]

## Sheet: Sheet1
RNA name	Total sequence (5'->3')	Total sequence with Chemical modification (5'->3')	Target sequence (5'->3')	3' extension sequence (5'->3')	Specified edit
gpr85	GGAGGTCAGTTTAAGGAAAGgtttaagagctatgctggaaacagcatagcaagtttaaataaggctagtccgttatcaacttgaaaaagtggcaccgagtcggtgcTCCGCTCGCGACTTTCCTTAAACTGAC	mG*mG*mA*GGUCAGUUUAAGGAAAGGUUUAAGAGCUAUGCUGGAAACAGCAUAGCAAGUUUAAAUAAGGCUAGUCCGUUAUCAACUUGAAAAAGUGGCACCGAGUCGGUGCUCCGCUCGCGACUUUCCUUAAACU*mG*mA*mC	GGAGGTCAGTTTAAGGAAAG	TCCGCTCGCGACTTTCCTTAAACTGAC	+5 G->C
cacng2b	GGTGGAATGCGGCAGTATGGgtttaagagctatgctggaaacagcatagcaagtttaaataaggctagtccgttatcaacttgaaaaagtggcaccgagtcggtgcGCTCAAACACGCCCATACTGCCGCATTC	mG*mG*mU*GGAAUGCGGCAGUAUGGGUUUAAGAGCUAUGCUGGAAACAGCAUAGCAAGUUUAAAUAAGGCUAGUCCGUUAUCAACUUGAAAAAGUGGCACCGAGUCGGUGCGCUCAAACACGCCCAUACUGCCGCA*mU*mU*mC	GGTGGAATGCGGCAGTATGG	GCTCAAACACGCCCATACTGCCGCATTC	+5 G->C
gpr85-LA acc	GGAGGTCAGTTTAAGGAAAGgtttaagagctatgctggaaacagcatagcaagtttaaataaggctagtccgttatcaacttgaaaaagtggcaccgagtcggtgcTCCGCTCGCGACTTTCCTTAAACTGACTTTTTT	mG*mG*mA*GGUCAGUUUAAGGAAAGGUUUAAGAGCUAUGCUGGAAACAGCAUAGCAAGUUUAAAUAAGGCUAGUCCGUUAUCAACUUGAAAAAGUGGCACCGAGUCGGUGCUCCGCUCGCGACUUUCCUUAAACUGACUU*mU*mU*mUU	GGAGGTCAGTTTAAGGAAAG	TCCGCTCGCGACTTTCCTTAAACTGACTTTTTT	+5 G->C
cacng2b- LA acc	GGTGGAATGCGGCAGTATGGgtttaagagctatgctggaaacagcatagcaagtttaaataaggctagtccgttatcaacttgaaaaagtggcaccgagtcggtgcGCTCAAACACGCCCATACTGCCGCATTCTTTTTT	mG*mG*mU*GGAAUGCGGCAGUAUGGGUUUAAGAGCUAUGCUGGAAACAGCAUAGCAAGUUUAAAUAAGGCUAGUCCGUUAUCAACUUGAAAAAGUGGCACCGAGUCGGUGCGCUCAAACACGCCCAUACUGCCGCAUUCUU*mU*mU*mUU	GGTGGAATGCGGCAGTATGG	GCTCAAACACGCCCATACTGCCGCATTCTTTTTT	+5 G->C
adgrf3b-INS6	GGTGTATGGCAGATGTCCAGgtttaagagctatgctggaaacagcatagcaagtttaaataaggctagtccgttatcaacttgaaaaagtggcaccgagtcggtgcGCTTCGTCGCCTCTGGTACTAGACATCTGCCATATTTTTT	mG*mG*mU*GUAUGGCAGAUGUCCAGGUUUAAGAGCUAUGCUGGAAACAGCAUAGCAAGUUUAAAUAAGGCUAGUCCGUUAUCAACUUGAAAAAGUGGCACCGAGUCGGUGCGCUUCGUCGCCUCUGGUACUAGACAUCUGCCAUAUU*mU*mU*mUU	GGTGTATGGCAGATGTCCAG	GCTTCGTCGCCTCTGGTACTAGACATCTGCCATATTTTTT	+1 TAGTAC ins
adgrf3b-DEL10	GGTGTATGGCAGATGTCCAGgtttaagagctatgctggaaacagcatagcaagtttaaataaggctagtccgttatcaacttgaaaaagtggcaccgagtcggtgcAAAGTCAATGGCGCTTCGACATCTGCCATATTTTTT	mG*mG*mU*GUAUGGCAGAUGUCCAGGUUUAAGAGCUAUGCUGGAAACAGCAUAGCAAGUUUAAAUAAGGCUAGUCCGUUAUCAACUUGAAAAAGUGGCACCGAGUCGGUGCAAAGUCAAUGGCGCUUCGACAUCUGCCAUAUU*mU*mU*mUU	GGTGTATGGCAGATGTCCAG	AAAGTCAATGGCGCTTCGACATCTGCCATATTTTTT	+1 to +10 CAGAGGCGAC del
tyrP302L	GGGCCTTTACTGCGCAATCCgtttaagagctatgctggaaacagcatagcaagtttaaataaggctagtccgttatcaacttgaaaaagtggcaccgagtcggtgcTCGTGGTCCCCGAGATTGCGCAGTATTTTTT	mG*mG*mG*CCUUUACUGCGCAAUCCGUUUAAGAGCUAUGCUGGAAACAGCAUAGCAAGUUUAAAUAAGGCUAGUCCGUUAUCAACUUGAAAAAGUGGCACCGAGUCGGUGCUCGUGGUCCCCGAGAUUGCGCAGUAUU*mU*mU*mUU	GGGCCTTTACTGCGCAATCC	TCGTGGTCCCCGAGATTGCGCAGTATTTTTT	+3 C->T
